# Supplementary material for: Three new species of the Stenus cirrus group from Guizhou, southwest China (Coleoptera, Staphylinidae)
Source: Zookeys. 2017 Nov 27;(716):95–103. doi: 10.3897/zookeys.716.20619 (PMC5740437; doi:10.3897/zookeys.716.20619)
Supplement: XML Treatment for Stenus dashaheensis [file zookeys.716.20619-treatment1.xml]

<!DOCTYPE tp:taxon-treatment
  PUBLIC "-//TaxonX//DTD Taxonomic Treatment Publishing DTD v0 20100105//EN" "tax-treatment-NSO.dtd">
<tp:taxon-treatment xmlns:tp="http://www.plazi.org/taxpub"><tp:treatment-meta><kwd-group><label>Taxon classification</label><kwd><named-content xmlns:xlink="http://www.w3.org/1999/xlink" content-type="kingdom">Animalia</named-content></kwd><kwd><named-content xmlns:xlink="http://www.w3.org/1999/xlink" content-type="order">Coleoptera</named-content></kwd><kwd><named-content xmlns:xlink="http://www.w3.org/1999/xlink" content-type="family">Staphylinidae</named-content></kwd></kwd-group><mixed-citation publication-type="journal"><person-group><name><surname>Liu</surname><given-names>Sheng-Nan</given-names></name><name><surname>Tang</surname><given-names>Liang</given-names></name><name><surname>Luo</surname><given-names>Yong-Ting</given-names></name></person-group><article-title>Three new species of the <italic><tp:taxon-name><tp:taxon-name-part taxon-name-part-type="genus" reg="Stenus">Stenus</tp:taxon-name-part> <tp:taxon-name-part taxon-name-part-type="species" reg="cirrus">cirrus</tp:taxon-name-part></tp:taxon-name></italic> group from Guizhou, southwest China (<tp:taxon-name><tp:taxon-name-part taxon-name-part-type="order">Coleoptera</tp:taxon-name-part></tp:taxon-name>, <tp:taxon-name><tp:taxon-name-part taxon-name-part-type="family">Staphylinidae</tp:taxon-name-part></tp:taxon-name>)</article-title><source>Zookeys</source><day>27</day><month>11</month><year>2017</year><volume>2017</volume><issue>716</issue><fpage>95</fpage><lpage>103</lpage><pub-id pub-id-type="doi">10.3897/zookeys.716.20619</pub-id></mixed-citation></tp:treatment-meta><tp:nomenclature><tp:taxon-name>
            <tp:taxon-name-part taxon-name-part-type="genus" reg="Stenus">Stenus</tp:taxon-name-part>
            <tp:taxon-name-part taxon-name-part-type="species" reg="dashaheensis">dashaheensis</tp:taxon-name-part>
            <object-id xmlns:xlink="http://www.w3.org/1999/xlink" content-type="zoobank" xlink:type="simple">http://zoobank.org/F2CE4CFE-607D-40E0-A6AA-E31D7CAE65B1</object-id>
          </tp:taxon-name><tp:taxon-status xmlns:xlink="http://www.w3.org/1999/xlink" xlink:type="simple">sp. n.</tp:taxon-status><xref ref-type="fig" rid="F1">Figs 1</xref><xref ref-type="fig" rid="F1">, 2</xref><xref ref-type="fig" rid="F2">, 7–12</xref></tp:nomenclature><tp:treatment-sec sec-type="material" id="SECID0ECGAC"><title>Material examined.</title><p>
            <bold>CHINA: Guizhou: Holotype</bold>: ♂, glued on a card with labels as follows: “China: N. Guizhou, Daozhen Co., Dashahe, <named-content xmlns:xlink="http://www.w3.org/1999/xlink" content-type="dwc:verbatimCoordinates" xlink:type="simple"><named-content content-type="geo-json" specific-use="{&#34;type&#34;:&#34;Point&#34;,&#34;coordinates&#34;:[107.560000,29.170000]}" id="NCID0ENGAC" xlink:type="simple">29°10'12"N, 107°33'36"E</named-content></named-content>, mixed leaf litter, sifted, 1730 m, 07.VII.2015, Jiang, Peng, Tu &amp; Zhou leg.”. “Holotype / <italic><tp:taxon-name><tp:taxon-name-part taxon-name-part-type="genus" reg="Stenus">Stenus</tp:taxon-name-part> <tp:taxon-name-part taxon-name-part-type="species" reg="dashaheensis">dashaheensis</tp:taxon-name-part></tp:taxon-name></italic> / Liu, Tang &amp; Luo” [red handwritten label] (<abbrev xmlns:xlink="http://www.w3.org/1999/xlink" xlink:title="Department of Biology, Shanghai Normal University, P. R. China" id="ABBRID0E4GAC" xlink:type="simple">SHNU</abbrev>). <bold>Paratypes</bold>: 2♂♂3♀♀, same data as for the holotype. (<abbrev xmlns:xlink="http://www.w3.org/1999/xlink" xlink:title="Department of Biology, Shanghai Normal University, P. R. China" id="ABBRID0EDHAC" xlink:type="simple">SHNU</abbrev>, <abbrev xmlns:xlink="http://www.w3.org/1999/xlink" xlink:title="Private collection V. Puthz, Schlitz, Germany" id="ABBRID0EHHAC" xlink:type="simple">cPut</abbrev>).</p><fig id="F1" position="float" orientation="portrait"><label>Figures 1–6.</label><caption><p>Habitus. <bold>1, 2</bold> <italic><tp:taxon-name><tp:taxon-name-part taxon-name-part-type="genus" reg="Stenus">Stenus</tp:taxon-name-part> <tp:taxon-name-part taxon-name-part-type="species" reg="dashaheensis">dashaheensis</tp:taxon-name-part></tp:taxon-name></italic> sp. n. <bold>3, 4</bold> <italic><tp:taxon-name><tp:taxon-name-part taxon-name-part-type="genus" reg="Stenus">Stenus</tp:taxon-name-part> <tp:taxon-name-part taxon-name-part-type="species" reg="zhangyuqingi">zhangyuqingi</tp:taxon-name-part></tp:taxon-name></italic> sp. n. <bold>5, 6</bold> <italic><tp:taxon-name><tp:taxon-name-part taxon-name-part-type="genus" reg="Stenus">Stenus</tp:taxon-name-part> <tp:taxon-name-part taxon-name-part-type="species" reg="liuyixiaoi">liuyixiaoi</tp:taxon-name-part></tp:taxon-name></italic> sp. n. Scale bars: 1 mm.</p></caption><graphic xmlns:xlink="http://www.w3.org/1999/xlink" xlink:href="zookeys-716-095-g001.jpg" position="float" orientation="portrait" xlink:type="simple" id="oo_170677.jpg"/></fig></tp:treatment-sec><tp:treatment-sec sec-type="diagnosis" id="SECID0E6IAC"><title>Diagnosis.</title><p>The new species can be distinguished from other related species by the following characters: body size smaller (<abbrev xmlns:xlink="http://www.w3.org/1999/xlink" xlink:title="body length" id="ABBRID0EFJAC" xlink:type="simple">BL</abbrev> &lt; 4.2 mm), elytra distinctly shorter than wide (<abbrev xmlns:xlink="http://www.w3.org/1999/xlink" xlink:title="length of elytra" id="ABBRID0EJJAC" xlink:type="simple">EL</abbrev>/<abbrev xmlns:xlink="http://www.w3.org/1999/xlink" xlink:title="width of elytra" id="ABBRID0ENJAC" xlink:type="simple">EW</abbrev>= 0.84–0.90), the rather smooth surfaces of pronotum and elytra, and the larger and less confluent punctation of pronotum and elytra than abdomen.</p></tp:treatment-sec><tp:treatment-sec sec-type="description" id="SECID0ERJAC"><title>Description.</title><p>Brachypterous; body dark brown, each elytron with an orange spot near lateral margin. Antennae except the infuscate club, maxillary palpi, and legs yellowish brown. Labrum reddish brown. <abbrev xmlns:xlink="http://www.w3.org/1999/xlink" xlink:title="body length" id="ABBRID0EXJAC" xlink:type="simple">BL</abbrev>: 3.3–4.1 mm, <abbrev xmlns:xlink="http://www.w3.org/1999/xlink" xlink:title="fore-body length" id="ABBRID0E2JAC" xlink:type="simple">FL</abbrev>: 1.7–2.0 mm. <abbrev xmlns:xlink="http://www.w3.org/1999/xlink" xlink:title="width of head" id="ABBRID0E6JAC" xlink:type="simple">HW</abbrev>: 0.69–0.84 mm, <abbrev xmlns:xlink="http://www.w3.org/1999/xlink" xlink:title="length of pronotum" id="ABBRID0EDKAC" xlink:type="simple">PL</abbrev>: 0.55–0.65 mm, <abbrev xmlns:xlink="http://www.w3.org/1999/xlink" xlink:title="width of pronotum" id="ABBRID0EHKAC" xlink:type="simple">PW</abbrev>: 0.53–0.61 mm, <abbrev xmlns:xlink="http://www.w3.org/1999/xlink" xlink:title="length of elytra" id="ABBRID0ELKAC" xlink:type="simple">EL</abbrev>: 0.57–0.68 mm, <abbrev xmlns:xlink="http://www.w3.org/1999/xlink" xlink:title="width of elytra" id="ABBRID0EPKAC" xlink:type="simple">EW</abbrev>: 0.64–0.78 mm, <abbrev xmlns:xlink="http://www.w3.org/1999/xlink" xlink:title="length of elytral suture" id="ABBRID0ETKAC" xlink:type="simple">SL</abbrev>: 0.43–0.49 mm.</p><p>
            <italic>Head</italic> 1.06–1.18 times as wide as elytra; interocular area with two deep longitudinal furrows, median portion convex, extending beneath the level of inner eye margins; <!--PageBreak-->punctures round, slightly larger and sparser on median portion than those near inner margins of eyes, diameter of large punctures slightly wider than apical cross section of antennal segment II; interstices between punctures smooth, much narrower than half the diameter of punctures except those along the midline of the median portion, which may be slightly narrower than the diameter of punctures. Paraglossae oval.</p><p>
            <italic>Pronotum</italic> 0.98–1.05 times as long as wide; disk relatively smooth (without impressions) with median longitudinal furrow indistinct; punctures round and slightly confluent, variable in size, slightly larger than those of head; interstices smooth, much narrower than half the diameter of punctures except for few near the actual middle, which may be as wide as the diameter of punctures.</p><p>
            <italic>Elytra</italic> 0.84–0.90 times as long as wide; disk relatively smooth; punctures round to elliptical, moderately confluent, similar in size to those on pronotum; interstices smooth, distinctly smaller than half the diameter of punctures.</p><p>
            <italic>Legs</italic> with tarsomeres IV strongly bilobed.</p><p>
            <italic>Abdomen</italic> cylindrical; paratergites very narrow and almost impunctate, present only in segment III, tergites and sternites totally fused in segments IV–VI, posterior margin of tergite VII with an indistinct apical membranous fringe; punctation of tergites III–VIII sparse and shallow, gradually becoming smaller posteriorly; interstices smooth, mostly wider than diameter of punctures except those on basal impressions of tergites III–V, which may be distinctly narrower than half the diameter of punctures.</p><p>Male. Sternite VIII (Fig. <xref ref-type="fig" rid="F2">7</xref>) with distinct triangular emargination at middle of posterior margin; sternite IX (Fig. <xref ref-type="fig" rid="F2">8</xref>) with long apicolateral projections, posterior margin serrated. Aedeagus (Figs <xref ref-type="fig" rid="F2">9–10</xref>) with apical sclerotized portion weakly prominent at apex; sclerotized expulsion clasps large, median ventral band long, narrow, dorsal bands short and relatively broad, lateral longitudinal bands short; copulatory tube stout; parameres longer than median lobe, each with 10–13 setae on apico-internal margins.</p><fig id="F2" position="float" orientation="portrait"><label>Figures 7–12.</label><caption><p>
                <italic><tp:taxon-name><tp:taxon-name-part taxon-name-part-type="genus" reg="Stenus">Stenus</tp:taxon-name-part> <tp:taxon-name-part taxon-name-part-type="species" reg="dashaheensis">dashaheensis</tp:taxon-name-part></tp:taxon-name></italic> sp. n. <bold>7</bold> male sternite VIII <bold>8</bold> male sternite IX <bold>9, 10</bold> aedeagus.<bold>11</bold> female sternite VIII <bold>12</bold> valvifers and spermatheca. Scale bars: 0.25 mm.</p></caption><graphic xmlns:xlink="http://www.w3.org/1999/xlink" xlink:href="zookeys-716-095-g002.jpg" position="float" orientation="portrait" xlink:type="simple" id="oo_170678.jpg"/></fig><p>Female. Sternite VIII as in Fig. <xref ref-type="fig" rid="F2">11</xref>; sclerotized spermatheca (Fig. <xref ref-type="fig" rid="F2">12</xref>) consisting of basal duct, swollen spermathecal duct, and capsule.</p></tp:treatment-sec><tp:treatment-sec sec-type="distribution" id="SECID0EHNAC"><title>Distribution.</title><p>China (Guizhou).</p></tp:treatment-sec><tp:treatment-sec sec-type="remarks" id="SECID0EMNAC"><title>Remarks.</title><p>The new species is similar to <italic><tp:taxon-name><tp:taxon-name-part taxon-name-part-type="genus" reg="Stenus">S.</tp:taxon-name-part> <tp:taxon-name-part taxon-name-part-type="species" reg="bullatus">bullatus</tp:taxon-name-part></tp:taxon-name></italic> Liu &amp; Tang, 2017 from Guangxi, but can be easily distinguished from the latter by the less confluent punctation of the pronotum and the elytra, and by shorter elytra (in <italic><tp:taxon-name><tp:taxon-name-part taxon-name-part-type="genus" reg="Stenus">S.</tp:taxon-name-part> <tp:taxon-name-part taxon-name-part-type="species" reg="bullatus">bullatus</tp:taxon-name-part></tp:taxon-name></italic> <abbrev xmlns:xlink="http://www.w3.org/1999/xlink" xlink:title="length of elytra" id="ABBRID0EIOAC" xlink:type="simple">EL</abbrev>/<abbrev xmlns:xlink="http://www.w3.org/1999/xlink" xlink:title="width of elytra" id="ABBRID0EMOAC" xlink:type="simple">EW</abbrev> = 0.90–1.07).</p></tp:treatment-sec><tp:treatment-sec sec-type="etymology" id="SECID0EQOAC"><title>Etymology.</title><p>The specific name is derived from the type locality of this species.</p></tp:treatment-sec></tp:taxon-treatment>
