# Supplementary material for: Three new species of the Stenus cirrus group from Guizhou, southwest China (Coleoptera, Staphylinidae)
Source: Zookeys. 2017 Nov 27;(716):95–103. doi: 10.3897/zookeys.716.20619 (PMC5740437; doi:10.3897/zookeys.716.20619)
Supplement: XML Treatment for Stenus zhangyuqingi [file zookeys.716.20619-treatment2.xml]

<!DOCTYPE tp:taxon-treatment
  PUBLIC "-//TaxonX//DTD Taxonomic Treatment Publishing DTD v0 20100105//EN" "tax-treatment-NSO.dtd">
<tp:taxon-treatment xmlns:tp="http://www.plazi.org/taxpub"><tp:treatment-meta><kwd-group><label>Taxon classification</label><kwd><named-content xmlns:xlink="http://www.w3.org/1999/xlink" content-type="kingdom">Animalia</named-content></kwd><kwd><named-content xmlns:xlink="http://www.w3.org/1999/xlink" content-type="order">Coleoptera</named-content></kwd><kwd><named-content xmlns:xlink="http://www.w3.org/1999/xlink" content-type="family">Staphylinidae</named-content></kwd></kwd-group><mixed-citation publication-type="journal"><person-group><name><surname>Liu</surname><given-names>Sheng-Nan</given-names></name><name><surname>Tang</surname><given-names>Liang</given-names></name><name><surname>Luo</surname><given-names>Yong-Ting</given-names></name></person-group><article-title>Three new species of the <italic><tp:taxon-name><tp:taxon-name-part taxon-name-part-type="genus" reg="Stenus">Stenus</tp:taxon-name-part> <tp:taxon-name-part taxon-name-part-type="species" reg="cirrus">cirrus</tp:taxon-name-part></tp:taxon-name></italic> group from Guizhou, southwest China (<tp:taxon-name><tp:taxon-name-part taxon-name-part-type="order">Coleoptera</tp:taxon-name-part></tp:taxon-name>, <tp:taxon-name><tp:taxon-name-part taxon-name-part-type="family">Staphylinidae</tp:taxon-name-part></tp:taxon-name>)</article-title><source>Zookeys</source><day>27</day><month>11</month><year>2017</year><volume>2017</volume><issue>716</issue><fpage>95</fpage><lpage>103</lpage><pub-id pub-id-type="doi">10.3897/zookeys.716.20619</pub-id></mixed-citation></tp:treatment-meta><tp:nomenclature><tp:taxon-name>
            <tp:taxon-name-part taxon-name-part-type="genus" reg="Stenus">Stenus</tp:taxon-name-part>
            <tp:taxon-name-part taxon-name-part-type="species" reg="zhangyuqingi">zhangyuqingi</tp:taxon-name-part>
            <object-id xmlns:xlink="http://www.w3.org/1999/xlink" content-type="zoobank" xlink:type="simple">http://zoobank.org/44875E61-1CBA-4D9E-8A7E-8E47ABE1526F</object-id>
          </tp:taxon-name><tp:taxon-status xmlns:xlink="http://www.w3.org/1999/xlink" xlink:type="simple">sp. n.</tp:taxon-status><xref ref-type="fig" rid="F1">Figs 3</xref><xref ref-type="fig" rid="F1">, 4</xref><xref ref-type="fig" rid="F3">, 13–18</xref><!--PageBreak--></tp:nomenclature><tp:treatment-sec sec-type="material" id="SECID0ELAAE"><title>Material examined.</title><p>
            <bold>CHINA: Guizhou: Holotype</bold>: ♂, glued on a card with labels as follows: “China: N. Guizhou, Libo County Maolan N.R., Dongdai, <named-content xmlns:xlink="http://www.w3.org/1999/xlink" content-type="dwc:verbatimCoordinates" xlink:type="simple"><named-content content-type="geo-json" specific-use="{&#34;type&#34;:&#34;Point&#34;,&#34;coordinates&#34;:[107.939722,25.286944]}" id="NCID0EWAAE" xlink:type="simple">25°17'13"N, 107°56'23"E</named-content></named-content>, 792 m, 24.iv.2017, mixed leaf litter, sifted, Jiang, Jiang, Hu, Liu &amp; <!--PageBreak-->Zhang leg.”. “Holotype / <italic><tp:taxon-name><tp:taxon-name-part taxon-name-part-type="genus" reg="Stenus">Stenus</tp:taxon-name-part> <tp:taxon-name-part taxon-name-part-type="species" reg="zhangyuqingi">zhangyuqingi</tp:taxon-name-part></tp:taxon-name></italic> / Liu, Tang &amp; Luo” [red handwritten label]. <bold>Paratypes</bold>: 4♂♂5♀♀, same data as for the holotype. (<abbrev xmlns:xlink="http://www.w3.org/1999/xlink" xlink:title="Department of Biology, Shanghai Normal University, P. R. China" id="ABBRID0EKBAE" xlink:type="simple">SHNU</abbrev>, <abbrev xmlns:xlink="http://www.w3.org/1999/xlink" xlink:title="Private collection V. Puthz, Schlitz, Germany" id="ABBRID0EOBAE" xlink:type="simple">cPut</abbrev>).</p></tp:treatment-sec><tp:treatment-sec sec-type="diagnosis" id="SECID0ESBAE"><title>Diagnosis.</title><p>The new species is the most characteristic of the group characterized by the largest body, longer than 4.2 mm, a broad head up to 0.83–0.96 mm, and a shallower and narrower median longitudinal furrow of the pronotum than the other two species in this paper.</p></tp:treatment-sec><tp:treatment-sec sec-type="description" id="SECID0EXBAE"><title>Description.</title><p>Macropterous; body blackish, each elytron with an elongated yellow spot near lateral margin. Antennae (except the infuscate club), maxillary palpi, and legs yellowish brown. Labrum reddish brown. <abbrev xmlns:xlink="http://www.w3.org/1999/xlink" xlink:title="body length" id="ABBRID0E4BAE" xlink:type="simple">BL</abbrev>: 4.2–5.1 mm, <abbrev xmlns:xlink="http://www.w3.org/1999/xlink" xlink:title="fore-body length" id="ABBRID0EBCAE" xlink:type="simple">FL</abbrev>: 2.1–2.5 mm. <abbrev xmlns:xlink="http://www.w3.org/1999/xlink" xlink:title="width of head" id="ABBRID0EFCAE" xlink:type="simple">HW</abbrev>: 0.83–0.96 mm, <abbrev xmlns:xlink="http://www.w3.org/1999/xlink" xlink:title="length of pronotum" id="ABBRID0EJCAE" xlink:type="simple">PL</abbrev>: 0.64–0.79 mm, <abbrev xmlns:xlink="http://www.w3.org/1999/xlink" xlink:title="width of pronotum" id="ABBRID0ENCAE" xlink:type="simple">PW</abbrev>: 0.61–0.69 mm, <abbrev xmlns:xlink="http://www.w3.org/1999/xlink" xlink:title="length of elytra" id="ABBRID0ERCAE" xlink:type="simple">EL</abbrev>: 0.84–1.00 mm, <abbrev xmlns:xlink="http://www.w3.org/1999/xlink" xlink:title="width of elytra" id="ABBRID0EVCAE" xlink:type="simple">EW</abbrev>: 0.78–0.93 mm, <abbrev xmlns:xlink="http://www.w3.org/1999/xlink" xlink:title="length of elytral suture" id="ABBRID0EZCAE" xlink:type="simple">SL</abbrev>: 0.68–0.79 mm.</p><p>
            <italic>Head</italic> 1.03–1.13 times as wide as elytra; interocular area with two deep longitudinal furrows, median portion convex, extending beneath the level of inner eye margins; punctures round and more or less confluent, larger and sparser on median portion than those near inner margins of eyes, diameter of large punctures larger than apical cross-section of antennal segment II; interstices between punctures smooth, much narrower than half the diameter of punctures except those along the midline of the median portion, which may be as wide as half the diameter of punctures. Paraglossae oval.</p><!--PageBreak--><p>
            <italic>Pronotum</italic> 1.02–1.15 times as long as wide; disk with impressions, with a shallow and narrow median longitudinal furrow; punctures round and moderately confluent, variable in size, on average larger than those of head; interstices smooth, much narrower than half the diameter of punctures except for those along the middle of posterior half pronotum, which may be as wide as the diameter of punctures.</p><p>
            <italic>Elytra</italic> 1.07–1.16 times as long as wide; disk smooth; punctures round, moderately confluent, slightly larger than those on pronotum; interstices smooth, distinctly smaller than half the diameter of punctures.</p><p>
            <italic>Legs</italic> with tarsomeres IV strongly bilobed.</p><p>
            <italic>Abdomen</italic> cylindrical; paratergites very narrow and almost impunctate, visible only in segment III, tergites and sternites totally fused in segments IV–VI, posterior margin of tergite VII with apical membranous fringe; punctation of tergites III–VIII sparse and shallow, gradually becoming smaller posteriorly; interstices smooth, narrower than half the diameter of punctures on tergite III, narrower than half the diameter to diameter of punctures on tergites III and IV.</p><p>Male. Sternite VIII (Fig. <xref ref-type="fig" rid="F3">13</xref>) with shallow emargination at middle of posterior margin; sternite IX (Fig. <xref ref-type="fig" rid="F3">14</xref>) with long apicolateral projections, posterior margin ser<!--PageBreak-->rate. Aedeagus (Figs <xref ref-type="fig" rid="F3">15–16</xref>) with apical sclerotized portion triangular , convex at apex; internal structures: sclerotized expulsion clasps long, median ventral band long, narrow, dorsal bands long, lateral bands short; copulatory tube rather short, the main tube weakly curved near the middle; parameres longer than median lobe, slightly swollen in apical part, each with 10–12 setae on apicointernal margins.</p><fig id="F3" position="float" orientation="portrait"><label>Figures 13–18.</label><caption><p>
                <italic><tp:taxon-name><tp:taxon-name-part taxon-name-part-type="genus" reg="Stenus">Stenus</tp:taxon-name-part> <tp:taxon-name-part taxon-name-part-type="species" reg="zhangyuqingi">zhangyuqingi</tp:taxon-name-part></tp:taxon-name></italic> sp. n. <bold>13</bold> male sternite VIII <bold>14</bold> male sternite IX <bold>15, 16</bold> aedeagus <bold>17</bold> female sternite VIII <bold>18</bold> valvifers and spermatheca. Scale bars: 0.25 mm.</p></caption><graphic xmlns:xlink="http://www.w3.org/1999/xlink" xlink:href="zookeys-716-095-g003.jpg" position="float" orientation="portrait" xlink:type="simple" id="oo_170679.jpg"/></fig><p>Female. Sternite VIII as in Fig. <xref ref-type="fig" rid="F3">17</xref>; sclerotized spermatheca (Fig. <xref ref-type="fig" rid="F3">18</xref>) with spermathecal duct very coiled.</p></tp:treatment-sec><tp:treatment-sec sec-type="distribution" id="SECID0EOFAE"><title>Distribution.</title><p>China (Guizhou).</p></tp:treatment-sec><tp:treatment-sec sec-type="remarks" id="SECID0ETFAE"><title>Remarks.</title><p>The new species is closely related to <italic><tp:taxon-name><tp:taxon-name-part taxon-name-part-type="genus" reg="Stenus">S.</tp:taxon-name-part> <tp:taxon-name-part taxon-name-part-type="species" reg="guangxiensis">guangxiensis</tp:taxon-name-part></tp:taxon-name></italic> Rougemont, 1984 from Zhejiang, Anhui, and Guangxi, as well as to <italic><tp:taxon-name><tp:taxon-name-part taxon-name-part-type="genus" reg="Stenus">S.</tp:taxon-name-part> <tp:taxon-name-part taxon-name-part-type="species" reg="liuyixiaoi">liuyixiaoi</tp:taxon-name-part></tp:taxon-name></italic> sp. n., but can be easily distinguished from them by the narrower elytra (in the other two species, <abbrev xmlns:xlink="http://www.w3.org/1999/xlink" xlink:title="width of head" id="ABBRID0EPGAE" xlink:type="simple">HW</abbrev> similar to or distinctly smaller than <abbrev xmlns:xlink="http://www.w3.org/1999/xlink" xlink:title="width of elytra" id="ABBRID0ETGAE" xlink:type="simple">EW</abbrev>) and different sexual characters.</p></tp:treatment-sec><tp:treatment-sec sec-type="etymology" id="SECID0EXGAE"><title>Etymology.</title><p>This species is named in honor of Mr. Yu-Qing Zhang who collected some of the specimens of the new species.</p></tp:treatment-sec><tp:treatment-sec><!--Section generated to contain objects referenced in tp:taxon-treatment.--><fig id="F1" position="float" orientation="portrait"><label>Figures 1–6.</label><caption><p>Habitus. <bold>1, 2</bold> <italic><tp:taxon-name><tp:taxon-name-part taxon-name-part-type="genus" reg="Stenus">Stenus</tp:taxon-name-part> <tp:taxon-name-part taxon-name-part-type="species" reg="dashaheensis">dashaheensis</tp:taxon-name-part></tp:taxon-name></italic> sp. n. <bold>3, 4</bold> <italic><tp:taxon-name><tp:taxon-name-part taxon-name-part-type="genus" reg="Stenus">Stenus</tp:taxon-name-part> <tp:taxon-name-part taxon-name-part-type="species" reg="zhangyuqingi">zhangyuqingi</tp:taxon-name-part></tp:taxon-name></italic> sp. n. <bold>5, 6</bold> <italic><tp:taxon-name><tp:taxon-name-part taxon-name-part-type="genus" reg="Stenus">Stenus</tp:taxon-name-part> <tp:taxon-name-part taxon-name-part-type="species" reg="liuyixiaoi">liuyixiaoi</tp:taxon-name-part></tp:taxon-name></italic> sp. n. Scale bars: 1 mm.</p></caption><graphic xmlns:xlink="http://www.w3.org/1999/xlink" xlink:href="zookeys-716-095-g001.jpg" position="float" orientation="portrait" xlink:type="simple" id="oo_170677.jpg"/></fig></tp:treatment-sec></tp:taxon-treatment>
