# Supplementary material for: Three new species of the Stenus cirrus group from Guizhou, southwest China (Coleoptera, Staphylinidae)
Source: Zookeys. 2017 Nov 27;(716):95–103. doi: 10.3897/zookeys.716.20619 (PMC5740437; doi:10.3897/zookeys.716.20619)
Supplement: XML Treatment for Stenus liuyixiaoi [file zookeys.716.20619-treatment3.xml]

<!DOCTYPE tp:taxon-treatment
  PUBLIC "-//TaxonX//DTD Taxonomic Treatment Publishing DTD v0 20100105//EN" "tax-treatment-NSO.dtd">
<tp:taxon-treatment xmlns:tp="http://www.plazi.org/taxpub"><tp:treatment-meta><kwd-group><label>Taxon classification</label><kwd><named-content xmlns:xlink="http://www.w3.org/1999/xlink" content-type="kingdom">Animalia</named-content></kwd><kwd><named-content xmlns:xlink="http://www.w3.org/1999/xlink" content-type="order">Coleoptera</named-content></kwd><kwd><named-content xmlns:xlink="http://www.w3.org/1999/xlink" content-type="family">Staphylinidae</named-content></kwd></kwd-group><mixed-citation publication-type="journal"><person-group><name><surname>Liu</surname><given-names>Sheng-Nan</given-names></name><name><surname>Tang</surname><given-names>Liang</given-names></name><name><surname>Luo</surname><given-names>Yong-Ting</given-names></name></person-group><article-title>Three new species of the <italic><tp:taxon-name><tp:taxon-name-part taxon-name-part-type="genus" reg="Stenus">Stenus</tp:taxon-name-part> <tp:taxon-name-part taxon-name-part-type="species" reg="cirrus">cirrus</tp:taxon-name-part></tp:taxon-name></italic> group from Guizhou, southwest China (<tp:taxon-name><tp:taxon-name-part taxon-name-part-type="order">Coleoptera</tp:taxon-name-part></tp:taxon-name>, <tp:taxon-name><tp:taxon-name-part taxon-name-part-type="family">Staphylinidae</tp:taxon-name-part></tp:taxon-name>)</article-title><source>Zookeys</source><day>27</day><month>11</month><year>2017</year><volume>2017</volume><issue>716</issue><fpage>95</fpage><lpage>103</lpage><pub-id pub-id-type="doi">10.3897/zookeys.716.20619</pub-id></mixed-citation></tp:treatment-meta><tp:nomenclature><tp:taxon-name>
            <tp:taxon-name-part taxon-name-part-type="genus" reg="Stenus">Stenus</tp:taxon-name-part>
            <tp:taxon-name-part taxon-name-part-type="species" reg="liuyixiaoi">liuyixiaoi</tp:taxon-name-part>
            <object-id xmlns:xlink="http://www.w3.org/1999/xlink" content-type="zoobank" xlink:type="simple">http://zoobank.org/64D47988-137C-47E8-9786-1FF1A31BAD3E</object-id>
          </tp:taxon-name><tp:taxon-status xmlns:xlink="http://www.w3.org/1999/xlink" xlink:type="simple">sp. n.</tp:taxon-status><xref ref-type="fig" rid="F1">Figs 5</xref><xref ref-type="fig" rid="F2">, 6</xref><xref ref-type="fig" rid="F4">, 19–24</xref></tp:nomenclature><tp:treatment-sec sec-type="material" id="SECID0EQIAE"><title>Material examined.</title><p>
            <bold>CHINA: Guizhou: Holotype</bold>: ♂, glued on a card with labels as follows: “China: N. Guizhou, Libo County Maolan N.R., Bizuo, <named-content xmlns:xlink="http://www.w3.org/1999/xlink" content-type="dwc:verbatimCoordinates" xlink:type="simple"><named-content content-type="geo-json" specific-use="{&#34;type&#34;:&#34;Point&#34;,&#34;coordinates&#34;:[106.055000,25.283056]}" id="NCID0E2IAE" xlink:type="simple">25°16'59"N, 106°03'18"E</named-content></named-content>, 587 m, 28.iv.2017, mixed leaf litter, sifted, Jiang, Jiang, Hu, Liu &amp; Zhang leg.”. “Holotype / <italic><tp:taxon-name><tp:taxon-name-part taxon-name-part-type="genus" reg="Stenus">Stenus</tp:taxon-name-part> <tp:taxon-name-part taxon-name-part-type="species" reg="liuyixiaoi">liuyixiaoi</tp:taxon-name-part></tp:taxon-name></italic> / Liu, Tang &amp; Luo” [red handwritten label] (<abbrev xmlns:xlink="http://www.w3.org/1999/xlink" xlink:title="Department of Biology, Shanghai Normal University, P. R. China" id="ABBRID0ELJAE" xlink:type="simple">SHNU</abbrev>). <bold>Paratypes</bold>: 6♂♂9♀♀, same data as for the holotype (<abbrev xmlns:xlink="http://www.w3.org/1999/xlink" xlink:title="Department of Biology, Shanghai Normal University, P. R. China" id="ABBRID0ERJAE" xlink:type="simple">SHNU</abbrev>, <abbrev xmlns:xlink="http://www.w3.org/1999/xlink" xlink:title="Private collection V. Puthz, Schlitz, Germany" id="ABBRID0EVJAE" xlink:type="simple">cPut</abbrev>); 2♀♀, Maolan N.R., Dongdai, <named-content xmlns:xlink="http://www.w3.org/1999/xlink" content-type="dwc:verbatimCoordinates" xlink:type="simple"><named-content content-type="geo-json" specific-use="{&#34;type&#34;:&#34;Point&#34;,&#34;coordinates&#34;:[107.954167,25.297500]}" id="NCID0E3JAE" xlink:type="simple">25°17'51"N, 107°57'15"E</named-content></named-content>, 808 m, 22.iv.2017, mixed leaf litter, sifted, Jiang, Jiang, Hu, Liu &amp; Zhang leg. (<abbrev xmlns:xlink="http://www.w3.org/1999/xlink" xlink:title="Department of Biology, Shanghai Normal University, P. R. China" id="ABBRID0EBKAE" xlink:type="simple">SHNU</abbrev>); 4♂♂3♀♀, Maolan N.R., Dongdai, <named-content xmlns:xlink="http://www.w3.org/1999/xlink" content-type="dwc:verbatimCoordinates" xlink:type="simple"><named-content content-type="geo-json" specific-use="{&#34;type&#34;:&#34;Point&#34;,&#34;coordinates&#34;:[107.951667,25.299444]}" id="NCID0EIKAE" xlink:type="simple">25°17'58"N, 107°57'06"E</named-content></named-content>, 874 m, 25.iv.2017, mixed leaf litter, sifted, Jiang, Jiang, Hu, Liu &amp; Zhang leg. (<abbrev xmlns:xlink="http://www.w3.org/1999/xlink" xlink:title="Department of Biology, Shanghai Normal University, P. R. China" id="ABBRID0ENKAE" xlink:type="simple">SHNU</abbrev>); 1♂2♀♀, Dongdai, <named-content xmlns:xlink="http://www.w3.org/1999/xlink" content-type="dwc:verbatimCoordinates" xlink:type="simple"><named-content content-type="geo-json" specific-use="{&#34;type&#34;:&#34;Point&#34;,&#34;coordinates&#34;:[107.939722,25.286944]}" id="NCID0EUKAE" xlink:type="simple">25°17'13"N, 107°56'23"E</named-content></named-content>, 792 m, 24.iv.2017, mixed leaf litter, sifted, Jiang, Jiang, Hu, Liu &amp; Zhang leg. (<abbrev xmlns:xlink="http://www.w3.org/1999/xlink" xlink:title="Department of Biology, Shanghai Normal University, P. R. China" id="ABBRID0EZKAE" xlink:type="simple">SHNU</abbrev>).</p></tp:treatment-sec><tp:treatment-sec sec-type="diagnosis" id="SECID0E4KAE"><title>Diagnosis.</title><p>The new species is characterized by large body size (4.2–5.8 mm) and relatively sparse punctation of the entire body, especially of the abdominal tergites.</p></tp:treatment-sec><tp:treatment-sec sec-type="description" id="SECID0ECLAE"><title>Description.</title><p>Macropterous; body blackish, each elytron with a large yellow spot near its lateral margin. Antennae (except the infuscate club), maxillary palpi, and legs yellowish brown. Labrum reddish brown. <abbrev xmlns:xlink="http://www.w3.org/1999/xlink" xlink:title="body length" id="ABBRID0EILAE" xlink:type="simple">BL</abbrev>: 4.2–5.8 mm, <abbrev xmlns:xlink="http://www.w3.org/1999/xlink" xlink:title="fore-body length" id="ABBRID0EMLAE" xlink:type="simple">FL</abbrev>: 2.0–2.6 mm. <abbrev xmlns:xlink="http://www.w3.org/1999/xlink" xlink:title="width of head" id="ABBRID0EQLAE" xlink:type="simple">HW</abbrev>: 0.77–0.96 mm, <abbrev xmlns:xlink="http://www.w3.org/1999/xlink" xlink:title="length of pronotum" id="ABBRID0EULAE" xlink:type="simple">PL</abbrev>: 0.64–0.78 mm, <abbrev xmlns:xlink="http://www.w3.org/1999/xlink" xlink:title="width of pronotum" id="ABBRID0EYLAE" xlink:type="simple">PW</abbrev>: 0.61–0.72 mm, <abbrev xmlns:xlink="http://www.w3.org/1999/xlink" xlink:title="length of elytra" id="ABBRID0E3LAE" xlink:type="simple">EL</abbrev>: 0.90–1.07 mm, <abbrev xmlns:xlink="http://www.w3.org/1999/xlink" xlink:title="width of elytra" id="ABBRID0EAMAE" xlink:type="simple">EW</abbrev>: 0.82–1.01 mm, <abbrev xmlns:xlink="http://www.w3.org/1999/xlink" xlink:title="length of elytral suture" id="ABBRID0EEMAE" xlink:type="simple">SL</abbrev>: 0.72–0.86 mm.</p><p>
            <italic>Head</italic> 0.93–1.03 times as wide as elytra, pronotum 1.06–1.13 times as long as wide, elytra 1.03–1.12 times as long as wide.</p><p>Other external characters as in <italic><tp:taxon-name><tp:taxon-name-part taxon-name-part-type="genus" reg="Stenus">S.</tp:taxon-name-part> <tp:taxon-name-part taxon-name-part-type="species" reg="zhangyuqingi">zhangyuqingi</tp:taxon-name-part></tp:taxon-name></italic> sp. n., except that the punctation of the pronotum and abdomen is slightly sparser.</p><!--PageBreak--><p>Male. Sternite VIII (Fig. <xref ref-type="fig" rid="F4">19</xref>) with shallow emargination at middle of posterior margin; sternite IX (Fig. <xref ref-type="fig" rid="F4">20</xref>) with long apicolateral projections, posterior margin serrated. Aedeagus (Figs <xref ref-type="fig" rid="F4">21–22</xref>) with triangular apical sclerotized portion and convex apex; internal structures: sclerotized expulsion clasps large, median ventral band long, narrow, lateral bands short; copulatory tube long, weakly curved in the middle; parameres longer than median lobe, swollen at apical parts, each with 11–13 setae on apicointernal margins.</p><fig id="F4" position="float" orientation="portrait"><label>Figures 19–24.</label><caption><p>
                <italic><tp:taxon-name><tp:taxon-name-part taxon-name-part-type="genus" reg="Stenus">Stenus</tp:taxon-name-part> <tp:taxon-name-part taxon-name-part-type="species" reg="liuyixiaoi">liuyixiaoi</tp:taxon-name-part></tp:taxon-name></italic> sp. n. <bold>19</bold> male sternite VIII <bold>20</bold> male sternite IX <bold>21, 22</bold> aedeagus <bold>23</bold> female sternite VIII <bold>24</bold> valvifers and spermatheca. Scale bars: 0.25 mm.</p></caption><graphic xmlns:xlink="http://www.w3.org/1999/xlink" xlink:href="zookeys-716-095-g004.jpg" position="float" orientation="portrait" xlink:type="simple" id="oo_170680.jpg"/></fig><p>Female. Sternite VIII as in Fig. <xref ref-type="fig" rid="F4">23</xref>; spermatheca (Fig. <xref ref-type="fig" rid="F4">24</xref>) strongly sclerotized with</p><p>spermathecal duct very coiled.</p><p>
            <bold>Distribution.</bold> China (Guizhou).</p><p>
            <bold>Remarks.</bold> The new species is closely related to <italic><tp:taxon-name><tp:taxon-name-part taxon-name-part-type="genus" reg="Stenus">S.</tp:taxon-name-part> <tp:taxon-name-part taxon-name-part-type="species" reg="zhangyuqingi">zhangyuqingi</tp:taxon-name-part></tp:taxon-name></italic> sp. n., but may be distinguished from the latter by the relatively sparser punctation of pronotum and abdomen. It is also very similar to <italic><tp:taxon-name><tp:taxon-name-part taxon-name-part-type="genus" reg="Stenus">S.</tp:taxon-name-part> <tp:taxon-name-part taxon-name-part-type="species" reg="guangxiensis">guangxiensis</tp:taxon-name-part></tp:taxon-name></italic> Rougemont, 1984, from which it is distinguished only based on the sexual characters.</p><p>
            <bold>Etymology.</bold> This species is named in honor of Mr. Yi-Xiao Liu who collected some specimens of the new species.</p><!--PageBreak--><sec sec-type="Key to species of the Stenus cirrus group of Guizhou" id="SECID0EYPAE"><title>Key to species of the <italic><tp:taxon-name><tp:taxon-name-part taxon-name-part-type="genus" reg="Stenus">Stenus</tp:taxon-name-part> <tp:taxon-name-part taxon-name-part-type="species" reg="cirrus">cirrus</tp:taxon-name-part></tp:taxon-name></italic> group of Guizhou</title><table-wrap content-type="key" position="anchor" orientation="portrait"><table id="TID0EMDAE" rules="all"><tbody><tr><td rowspan="1" colspan="1">1</td><td rowspan="1" colspan="1">Brachypterous, elytra distinctly shorter than wide. Habitus: Figs <xref ref-type="fig" rid="F1">1</xref>, <xref ref-type="fig" rid="F1">2</xref>; sexual characters: Figs <xref ref-type="fig" rid="F2">7–12</xref>. <abbrev xmlns:xlink="http://www.w3.org/1999/xlink" xlink:title="body length" id="ABBRID0EERAE" xlink:type="simple">BL</abbrev>: 3.3–4.1 mm</td><td rowspan="1" colspan="1">
                      <bold><italic><tp:taxon-name><tp:taxon-name-part taxon-name-part-type="genus" reg="Stenus">S.</tp:taxon-name-part> <tp:taxon-name-part taxon-name-part-type="species" reg="dashaheensis">dashaheensis</tp:taxon-name-part></tp:taxon-name></italic> sp. n.</bold>
                    </td></tr><tr><td rowspan="1" colspan="1">–</td><td rowspan="1" colspan="1">Macropterous, elytra distinctly longer than wide</td><td rowspan="1" colspan="1">2</td></tr><tr><td rowspan="1" colspan="1">2</td><td rowspan="1" colspan="1">Elytra broader with <abbrev xmlns:xlink="http://www.w3.org/1999/xlink" xlink:title="width of head" id="ABBRID0EMSAE" xlink:type="simple">HW</abbrev>/<abbrev xmlns:xlink="http://www.w3.org/1999/xlink" xlink:title="width of elytra" id="ABBRID0EQSAE" xlink:type="simple">EW</abbrev> = 0.93–1.03. Habitus: Figs <xref ref-type="fig" rid="F1">5</xref>, <xref ref-type="fig" rid="F1">6</xref>; sexual characters: Figs <xref ref-type="fig" rid="F4">19–24</xref>. <abbrev xmlns:xlink="http://www.w3.org/1999/xlink" xlink:title="body length" id="ABBRID0EATAE" xlink:type="simple">BL</abbrev>: 4.2–5.8 mm</td><td rowspan="1" colspan="1">
                      <bold><italic><tp:taxon-name><tp:taxon-name-part taxon-name-part-type="genus" reg="Stenus">S.</tp:taxon-name-part> <tp:taxon-name-part taxon-name-part-type="species" reg="liuyixiaoi">liuyixiaoi</tp:taxon-name-part></tp:taxon-name></italic> sp. n.</bold>
                    </td></tr><tr><td rowspan="1" colspan="1">–</td><td rowspan="1" colspan="1">Elytra narrower with <abbrev xmlns:xlink="http://www.w3.org/1999/xlink" xlink:title="width of head" id="ABBRID0E5TAE" xlink:type="simple">HW</abbrev>/<abbrev xmlns:xlink="http://www.w3.org/1999/xlink" xlink:title="width of elytra" id="ABBRID0ECUAE" xlink:type="simple">EW</abbrev> = 1.03–1.13. Habitus: Figs <xref ref-type="fig" rid="F1">3</xref>, <xref ref-type="fig" rid="F1">4</xref>; sexual characters: Figs <xref ref-type="fig" rid="F3">13–18</xref>. <abbrev xmlns:xlink="http://www.w3.org/1999/xlink" xlink:title="body length" id="ABBRID0ESUAE" xlink:type="simple">BL</abbrev>: 4.2–5.1 mm</td><td rowspan="1" colspan="1">
                      <bold><italic><tp:taxon-name><tp:taxon-name-part taxon-name-part-type="genus" reg="Stenus">S.</tp:taxon-name-part> <tp:taxon-name-part taxon-name-part-type="species" reg="zhangyuqingi">zhangyuqingi</tp:taxon-name-part></tp:taxon-name></italic> sp. n.</bold>
                    </td></tr></tbody></table></table-wrap></sec></tp:treatment-sec><tp:treatment-sec><!--Section generated to contain objects referenced in tp:taxon-treatment.--><fig id="F1" position="float" orientation="portrait"><label>Figures 1–6.</label><caption><p>Habitus. <bold>1, 2</bold> <italic><tp:taxon-name><tp:taxon-name-part taxon-name-part-type="genus" reg="Stenus">Stenus</tp:taxon-name-part> <tp:taxon-name-part taxon-name-part-type="species" reg="dashaheensis">dashaheensis</tp:taxon-name-part></tp:taxon-name></italic> sp. n. <bold>3, 4</bold> <italic><tp:taxon-name><tp:taxon-name-part taxon-name-part-type="genus" reg="Stenus">Stenus</tp:taxon-name-part> <tp:taxon-name-part taxon-name-part-type="species" reg="zhangyuqingi">zhangyuqingi</tp:taxon-name-part></tp:taxon-name></italic> sp. n. <bold>5, 6</bold> <italic><tp:taxon-name><tp:taxon-name-part taxon-name-part-type="genus" reg="Stenus">Stenus</tp:taxon-name-part> <tp:taxon-name-part taxon-name-part-type="species" reg="liuyixiaoi">liuyixiaoi</tp:taxon-name-part></tp:taxon-name></italic> sp. n. Scale bars: 1 mm.</p></caption><graphic xmlns:xlink="http://www.w3.org/1999/xlink" xlink:href="zookeys-716-095-g001.jpg" position="float" orientation="portrait" xlink:type="simple" id="oo_170677.jpg"/></fig><fig id="F2" position="float" orientation="portrait"><label>Figures 7–12.</label><caption><p>
                <italic><tp:taxon-name><tp:taxon-name-part taxon-name-part-type="genus" reg="Stenus">Stenus</tp:taxon-name-part> <tp:taxon-name-part taxon-name-part-type="species" reg="dashaheensis">dashaheensis</tp:taxon-name-part></tp:taxon-name></italic> sp. n. <bold>7</bold> male sternite VIII <bold>8</bold> male sternite IX <bold>9, 10</bold> aedeagus.<bold>11</bold> female sternite VIII <bold>12</bold> valvifers and spermatheca. Scale bars: 0.25 mm.</p></caption><graphic xmlns:xlink="http://www.w3.org/1999/xlink" xlink:href="zookeys-716-095-g002.jpg" position="float" orientation="portrait" xlink:type="simple" id="oo_170678.jpg"/></fig><fig id="F3" position="float" orientation="portrait"><label>Figures 13–18.</label><caption><p>
                <italic><tp:taxon-name><tp:taxon-name-part taxon-name-part-type="genus" reg="Stenus">Stenus</tp:taxon-name-part> <tp:taxon-name-part taxon-name-part-type="species" reg="zhangyuqingi">zhangyuqingi</tp:taxon-name-part></tp:taxon-name></italic> sp. n. <bold>13</bold> male sternite VIII <bold>14</bold> male sternite IX <bold>15, 16</bold> aedeagus <bold>17</bold> female sternite VIII <bold>18</bold> valvifers and spermatheca. Scale bars: 0.25 mm.</p></caption><graphic xmlns:xlink="http://www.w3.org/1999/xlink" xlink:href="zookeys-716-095-g003.jpg" position="float" orientation="portrait" xlink:type="simple" id="oo_170679.jpg"/></fig></tp:treatment-sec></tp:taxon-treatment>
